# Supplementary material for: Consistency Between Clinical Trial Registry Entries and Journal Publications in Transfusion Medicine: An Observational Study
Source: J Clin Med. 2026 May 21;15(10):3981. doi: 10.3390/jcm15103981 (PMC13207823; doi:10.3390/jcm15103981)
Supplement: Supplementary file 1 [file jcm-15-03981-s001.zip]

Archive with 2 entries (2 files):
- Supplementary Tables.xlsx
- Table S6. Database coding keys.pdf
