# Supplementary material for: Consistency Between Clinical Trial Registry Entries and Journal Publications in Transfusion Medicine: An Observational Study
Source: J Clin Med. 2026 May 21;15(10):3981. doi: 10.3390/jcm15103981 (PMC13207823; doi:10.3390/jcm15103981)
Supplement: Supplementary file 1 [file jcm-15-03981-s001.zip › Supplementary Tables.xlsx]

## Sheet: S1 General characteristics
NCT Number	reg_first	study_start	Study completion date	prim_compl_date	Date of posting results in Clinicaltrials.gov	Study publication date E	public_date print	diff_reg-start	diff_study start- comp date	diff_prim_compl- date of posting	diff_study_compl - study pub date	diff_posting res - study pub date	brieftitl_init	brieftitl_last	officialtitl_init	officialtitl_last	study type	masking_init	masking_last	allocation_init	allocation_last	interventional_model_init	interventional_model_last	purpose_init	purpose_last	phase_init	phase_last	prim_outcome_init	prim_outcome_last	sec_outcome_init	sec_outcome_last	inter_type_init	inter_type_last	sponsor_init	sponsor_last
NCT02566577	2015-10-02	2013-07-31	2018-03-31	2018-03-31	2019-05-24			-26.0333	56	13.8			1	1	1	1	Interventional	2	2	1	1	2	2	0	0	7	7	1	1	1	1	3.1	3.1	4	4
NCT00810810	2008-12-18	2006-07-31	2011-08-31	2010-08-31	2017-11-29	2019-10-13	2019-11-30	-28.5667	61	86.9667	97.4333	22.4667	1	1	1	1	Interventional	1	2	1	1	1	1	1	1	7	7	1	1	1	1	3	3	4	4
NCT01167582	2010-07-22	2009-09-30	2012-06-30	2012-06-30	2014-08-28	2013-04-08	2013-06-30	-9.73333	33	25.9333	9.26667	-16.6667	1	1	1	1	Interventional	1	1	1	1	1	1	0	0	6	6	1	1	1	1	3	3	4	4
NCT00122317	2005-07-22	2005-05-31	2008-10-31	2008-09-30	2017-06-05	2007-08-16	2007-12-01	-1.7	41	104.167	-14.4667	-117.633	1	1	0	1	Interventional	0	0	0	2	0	0	9	0	6	6	0	1	0	1	0	0	2	2
NCT00072761	2003-11-13	2004-12-31	2013-12-31	2013-12-31	2016-02-08	2014-08-21	2014-08-21	13.6	108	25.2667	7.7	-17.5667	1	1	1	1	Interventional	3	1	1	1	6	1	0	0	6	6	0	1	0	0	2	2	0	4
NCT00968227	2009-08-28	2007-11-30	2015-08-31	2015-08-31	2017-04-17	2009-07-23	2009-10-01	-20.9333	93	19.5667	-73.2333	-92.8	1	1	1	1	Interventional	0	0	2	2	0	0	0	0	3	3	1	1	1	1	3	3	4	4
NCT01227005	2010-10-22	2011-05-31	2012-12-31	2012-08-31	2015-05-28	2013-09-30	2013-10-31	7.3	19	32.9333	9	-19.9333	1	1	1	1	Interventional	1	1	1	1	1	1	0	0	7	7	1	1	1	1	3	3	4	4
NCT00991341	2009-10-08	2010-01-31	2014-03-31	2014-03-31	2015-06-09			3.76667	50	14.3			1	1	1	1	Interventional	0	0	1	1	1	1	0	0	6	6	1	1	1	1	3	3	1	2
NCT02125877	2014-04-29	2014-07-08	2016-02-24	2016-02-24	2016-10-18	2018-11-07	2018-07-31	2.3	19.5333	7.8	32.4333	24.6333	1	1	1	1	Interventional	0	0	1	1	1	1	0	0	4	4	1	1	1	1	0	0	2	2
NCT00566709	2007-12-03	2009-06-30	2009-12-31	2009-11-30	2016-03-11	2017-07-19	2017-09-30	18.9	6	75.3667	90.6333	16.2667	1	1	1	1	Interventional	0	0	1	1	1	1	0	0	4	4	1	1	1	1	2	2	4	4
NCT00350220	2006-07-10	2006-07-31	2009-09-30	2009-09-30	2010-02-25	2011-01-12	2011-01-12	0.7	38	4.83333	15.4	10.5667	1	1	1	1	Interventional	0	0	1	1	1	1	0	0	4	4	1	1	1	1	2	8	4	4
NCT01671111	2012-08-23	2012-08-14	2014-04-24	2014-04-24	2015-08-06			-0.3	20.3333	15.4			1	1	1	1	Interventional	0	0	2	2	0	0	0	0	4	4	1	1	1	1	0	0	2	2
NCT01604941	2012-05-24	2012-09-14	2014-04-18	2014-04-18	2015-08-17			3.66667	19.1333	15.9667			1	1	1	1	Interventional	0	0	1	2	0	0	0	0	4	4	1	1	1	1	0	0	2	2
NCT01204788	2010-09-17	2010-09-30	2013-01-31	2013-01-31	2015-06-10			0.433333	28	28.3333			1	1	1	1	Interventional	0	0	1	1	1	1	1	1	4	4	1	1	0	0	2	2	4	4
NCT02802592	2016-06-16	2015-05-31	2017-02-27	2016-06-15	2017-09-14			-12.5	20.9	14.9667			1	1	1	1	Interventional	4	4	1	1	1	1	0	0	3	3	1	1	1	1	0	0	4	4
NCT00122980	2005-07-22	2015-05-31	2017-02-27	2016-06-15	2017-09-14	2012-04-26	2012-04-26	118.3	20.9	14.9667	-58.0333	-64.6	1	1	0	1	Interventional	3	0	1	1	6	1	1	1	6	6	0	1	0	1	0.2	0.2	0	5
NCT00678587	2008-05-15	2008-06-30	2009-10-31	2009-10-31	2010-11-08	2012-08-23	2012-08-23	1.5	16	12.2667	33.7667	21.5	1	1	1	1	Interventional	2	5	1	1	1	1	0	0	6	6	1	1	1	1	0	0	2	2
NCT01178281	2010-08-10	2010-09-08	2018-05-15	2013-01-01	2014-03-14	2016-10-24	2017-04-01	0.933333	92.2333	14.4333	-18.7	31.3333	1	1	1	1	Interventional	2	2	1	1	1	1	0	0	6	6	1	1	1	1	0	0	2	2
NCT02731157	2016-04-07	2016-12-31	2017-12-31	2017-12-31	2019-01-25	2018-09-28	2018-12-31	8.8	12	12.8333	8.93333	-3.9	1	1	1	1	Interventional	1	1	0	0	2	2	9	7	7	7	1	1	1	1	0.2	0.2	4	4
NCT01283321	2011-01-25	2011-01-31	2013-05-31	2013-05-31	2015-02-16	2013-05-30	2014-01-31	0.2	28	20.5333	0	-20.5333	1	1	1	1	Interventional	0	0	1	1	1	1	0	0	4	4	1	1	1	1	0.8	0.8	4	4
NCT01652872	2012-07-30	2012-07-30	2017-10-19	2017-10-19	2018-11-08	2020-12-07	2021-03-31	0	62.6333	12.6333	37.6	24.9667	1	1	1	1	Interventional	5	5	1	1	1	1	0	0	6	6	1	1	1	1	3	3.8	2	2
NCT02298933	2014-11-24	2014-11-21	2017-08-08	2017-08-08	2019-01-03	2020-02-21	2020-05-31	-0.1	32.5667	16.8333	30.4333	13.6	1	1	1	1	Interventional	0	0	2	2	0	0	0	0	2	4	1	1	0	0	0	0	0	0
NCT01714336	2012-10-25	2012-09-30	2015-10-31	2015-10-31	2016-05-16	2017-06-20	2017-07-31	-0.833333	37	6.53333	19.6667	13.1333	1	1	1	1	Interventional	4	4	1	1	1	1	1	1	7	7	1	1	1	1	0	0	4	4
NCT01425307	2011-08-30	2011-08-31	2015-11-30	2015-03-31	2017-04-11	2015-12-06	2016-02-13	0	51	24.3667	0.2	-16.1667	1	1	1	1	Interventional	0	0	1	1	1	1	1	1	6	6	1	1	1	1	0	0	4	5
NCT01273766	2011-01-10	2011-01-31	2014-12-31	2012-03-31	2013-11-27			0.7	47	19.9			1	1	1	1	Interventional	0	0	2	0	0	0	3	3	0	4	1	1	1	1	0.8	0.8	4	4
NCT01529502	2012-02-08	2012-03-31	2013-12-31	2013-12-31	2017-03-29	2014-08-27	2014-10-01	1.76667	21	38.9667	7.9	-31.0667	1	1	1	1	Interventional	1	1	1	1	2	2	6	6	4	4	1	1	1	1	0.2	0.2	4	4
NCT01033747	2009-12-16	2003-02-28	2008-01-31	2008-01-31	2011-08-11			-81.6	59	42.3667			1	1	1	1	Interventional	0	0	2	0	0	0	0	0	5	5	1	1	1	1	0	0	2	2
NCT00981370	2009-09-22	2009-04-30	2010-12-31	2010-10-31	2017-02-08			-4.73333	20	75.2667			1	1	1	1	Interventional	0	0	0	2	0	0	0	0	6	6	1	1	1	0	0	0	5	5
NCT00695396	2008-06-11	2008-06-30	2010-01-31	2010-01-31	2011-03-17			0.633333	19	13.5667			1	1	1	1	Interventional	5	5	1	1	1	1	0	0	6	6	1	1	1	1	0	0	2	2
NCT00071032	2003-10-13	2003-07-31	2009-05-31	2009-05-31	2014-08-28	2011-12-29	2012-04-30	-2.4	70	62.9333	30.9667	-31.9667	1	1	0	1	Interventional	3	1	1	1	6	1	1	0	0	6	0	1	0	1	2	3	0	4
NCT00749515	2008-09-09	2008-03-31	2008-11-30	2008-10-31	2019-02-06	2009-09-01	2009-07-24	-5.26667	8	123.2	9.03333	-113.167	1	1	1	1	Interventional	0	0	2	2	0	0	0	0	7	7	1	1	1	1	0.7	0.7	5	5
NCT01029262	2009-12-09	2010-01-26	2018-05-09	2013-03-17	2015-06-18	2016-06-27	2016-08-20	1.56667	99.4333	27.0333	-22.4	12.3	1	1	1	1	Interventional	4	4	1	1	1	1	0	0	6	6	1	1	1	1	0.8	0.8	2	2
NCT01709032	2012-10-17	2012-09-30	2017-08-01	2015-08-01	2019-03-06	2019-07-31	2019-07-31	-0.566667	58.0333	43.1667	24	4.83333	1	1	1	1	Interventional	0	0	2	2	0	0	0	0	3	3	1	1	1	1	0	0	5	5
NCT00110617	2005-05-11	2005-05-31	2008-04-30	2008-04-30	2011-05-02	2013-08-14	2013-12-31	0.666667	35	36.0667	63.4667	27.4	1	1	1	1	Interventional	0	0	1	1	0	1	0	0	4	4	1	1	1	1	0	0	2	2
NCT00968838	2009-08-31	2009-04-30	2011-08-31	2011-08-31	2013-11-26			-4	28	26.8667			1	1	1	1	Interventional	5	5	1	1	0	0	0	0	6	6	1	1	0	0	2	2	4	4
NCT02253654	2014-10-01	2015-04-01	2016-05-25	2016-04-27	2017-05-12			6	13.8	12.5			1	1	1	1	Interventional	5	5	1	1	1	1	0	0	7	7	1	1	1	1	0	0	2	2
NCT00914589	2009-06-05	2009-07-31	2011-02-28	2011-02-28	2014-11-13	2013-07-01	2013-10-31	1.86667	18.9333	44.4333	28.0333	-16.4	1	1	1	1	Interventional	2	2	1	1	1	1	1	1	4	4	1	1	1	1	0	0	2	2
NCT01034657	2009-12-17	2009-11-30	2012-08-31	2019-08-12	2017-01-25	2013-11-04	2013-11-30	-0.566667	33	-30.5667	14.1333	-38.7	1	1	1	1	Interventional	0	0	1	0	1	0	0	0	4	4	1	1	1	1	0	0	2	2
NCT00179621	2005-09-16	2005-07-31	2010-06-30	2019-06-08	2011-03-17	2011-07-13	2011-10-06	-1.5	59	-98.7	12.4333	3.86667	1	1	1	1	Interventional	2	4	1	1	1	2	0	0	6	6	0	1	0	1	0	0	2	2
NCT00305344	2006-03-21	2005-04-30	2011-05-31	2011-05-31	2012-07-10	2012-06-12	2012-07-01	-10.7	73	13.3333	12.4	-0.933333	1	1	1	1	Interventional	0	0	0	2	0	0	0	0	3	3	1	1	1	0	2	2.3	4	4
NCT01740713	2012-12-04	2012-12-31	2014-02-28	2013-12-31	2017-01-11	2016-09-19	2017-02-28	0.9	13.9333	36.3667	30.6333	-3.73333	1	1	1	1	Interventional	0	1	2	1	0	1	9	9	4	4	1	1	1	1	0	0	5	5
NCT00556400	2007-11-12	2007-11-30	2012-06-30	2019-06-12	2013-07-11			0.6	55	-71.0333			1	1	1	1	Interventional	2	4	1	1	1	1	0	0	3	3	1	1	1	1	0	0	0	0
NCT00600938	2008-01-25	2007-11-30	2013-03-31	2013-03-31	2014-08-27	2014-10-27	2015-02-28	-1.83333	64	16.9	18.9	2	1	1	1	1	Interventional	0	0	1	1	1	1	0	0	4	4	1	1	1	1	0	0	2	2
NCT00529152	2007-09-14	2007-08-31	2008-07-31	2008-07-31	2009-08-12	2010-10-05	2010-11-30	-0.433333	11	12.4	26.1667	13.7667	1	1	1	1	Interventional	0	0	0	0	0	0	0	0	6	6	1	1	1	1	0	0	2	2
NCT00235391	2005-10-10	2005-10-31	2008-10-31	2008-10-31	2011-05-02			0.7	36	30.0667			1	1	1	1	Interventional	0	0	0	0	6	0	0	0	6	6	0	1	0	1	0	0	2	2
NCT00390858	2006-10-20	2003-09-30	2008-02-28	2008-02-28	2011-08-15			-36.6667	52.9333	41.5667			1	1	1	1	Interventional	0	0	0	2	0	0	0	0	4	4	1	1	1	1	0	0	2	2
NCT00065156	2003-07-18	2003-06-01	2008-08-01	2008-08-01	2010-06-09	2006-10-05	2006-10-05	-1.56667	62	22.2667	-21.8667	-44.1333	1	1	1	1	Interventional	0	0	0	0	0	0	0	0	4	4	0	1	0	1	0	0	2	2
NCT00128713	2005-08-10	2004-07-31	2008-01-31	2008-01-31	2009-07-16	2010-02-18	2010-02-18	-12.3	42	17.5333	24.6	7.06667	1	1	0	1	Interventional	2	4	1	1	6	1	0	0	6	6	0	1	0	1	2	2	0	2
NCT01651806	2012-07-27	2012-05-31	2015-03-31	2015-03-31	2017-12-13	2014-05-26	2014-09-30	-1.86667	34	32.4333	-10.1333	-42.5667	1	1	1	1	Interventional	2	2	1	1	0	1	0	0	5	5	1	1	1	0	0	0	4	4
NCT01370460	2011-06-10	2011-06-30	2012-09-30	2012-09-30	2013-07-09	2013-07-29	2013-09-30	0.666667	15	9.3	9.96667	0.666667	1	1	1	1	Interventional	5	5	1	1	1	1	0	0	4	4	1	1	1	1	0	0	2	2
NCT01611935	2012-06-05	2013-05-01	2016-09-06	2016-09-06	2019-05-21	2019-08-28	2020-01-31	10.8667	40.1667	32.5	35.7333	3.23333	1	1	1	1	Interventional	4	4	1	1	1	1	0	0	4	4	1	1	1	1	0	0	4	4
NCT01656759	2012-08-03	2012-05-31	2015-08-31	2014-12-31	2016-02-09			-2.06667	39	13.3			1	1	1	1	Interventional	2	2	1	1	0	0	0	0	5	5	1	1	1	1	0	0	4	4
NCT01838863	2013-04-24	2014-04-07	2017-04-03	2017-04-03	2018-07-18	2018-07-20	2018-07-31	11.4333	35.8667	15.5	15.5667	0.0666667	1	1	1	1	Interventional	0	0	1	1	1	1	0	0	4	4	1	1	1	1	0.3	0.3	3	5
NCT00288600	2006-02-08	2006-10-31	2010-08-31	2010-06-30	2016-01-08	2012-08-06	2013-04-30	8.76667	46	66.2667	23.2	-41.0667	1	1	1	1	Interventional	2	5	1	1	0	1	0	0	7	7	1	1	1	0	0	0	5	5
NCT01235923	2010-11-08	2006-04-30	2009-12-31	2009-03-31	2013-07-29			-54.2667	44	51.9667			1	1	1	1	Interventional	4	4	1	1	0	1	0	0	4	4	1	1	0	0	0	0	4	4
NCT00223704	2005-09-22	2006-05-31	2012-06-30	2012-06-30	2013-10-11	2012-12-24	2013-04-30	8.3	73	15.3667	5.8	-9.56667	1	1	1	1	Interventional	2	4	1	1	1	1	0	1	5	5	1	1	1	1	0	0	4	4
NCT01545232	2012-03-06	2012-08-31	2013-12-31	2013-12-31	2015-06-03	2015-02-03	2015-02-04	5.83333	16	17.1	13.1	-4	1	1	1	1	Interventional	1	1	1	1	1	1	0	0	6	6	1	1	1	1	3	3	3	4
NCT00350519	2006-07-10	2006-08-31	2008-02-28	2008-02-28	2009-05-06			1.7	17.9333	14.2667			1	1	1	1	Interventional	0	0	1	1	1	1	0	0	7	7	1	1	1	1	0	0	2	2
NCT00153985	2005-09-12	2004-03-31	2009-07-31	2008-03-31	2013-03-12			-17.3667	64	59.4			1	1	1	1	Interventional	0	0	0	0	0	0	0	0	4	4	1	1	1	1	0.2	0.2	5	5
NCT00505895	2007-07-25	2001-01-31	2013-05-31	2013-05-31	2014-10-17	2013-07-19	2013-10-30	-77.8	148	16.5667	1.63333	-14.9333	1	1	1	1	Interventional	0	0	1	1	1	1	0	0	4	4	0	1	0	1	0	0.2	4	4
NCT00334737	2006-06-08	2006-06-30	2014-06-30	2013-12-31	2019-02-04			0.733333	96	61.1333			1	1	1	1	Interventional	2	4	1	1	1	1	0	0	4	4	1	1	1	1	0	0	4	4
NCT00171301	2005-09-15	2005-06-30	2008-05-31	2008-05-31	2011-07-29	2009-01-28	2009-06-30	-2.5	35	37.9667	7.93333	-30.0333	1	1	1	1	Interventional	0	0	0	0	0	0	0	0	6	7	0	1	0	1	0	0	2	2
NCT01736683	2012-11-29	2012-11-28	2018-04-30	2018-04-30	2019-06-13	2018-01-10	2018-02-28	-0.0333333	65.0667	13.4333	-3.66667	-17.1	1	1	1	1	Interventional	0	0	1	1	1	1	0	0	4	4	1	1	1	1	0	0	2	2
NCT01222195	2010-10-18	2008-02-29	2010-07-31	2010-07-31	2011-04-26			-31.6333	29	8.86667			1	1	1	1	Interventional	0	0	0	0	0	0	0	0	4	4	1	1	0	0	0	0	4	4
NCT00627393	2008-03-03	2008-04-30	2013-05-31	2013-04-30	2014-12-23	2015-09-02	2015-10-29	1.9	61	19.7667	27.0667	8.3	1	1	1	1	Interventional	1	1	1	1	1	1	0	0	6	6	1	1	1	1	0	0	0	2
NCT00838331	2009-02-06	2009-04-30	2013-10-31	2013-05-31	2015-03-06	2014-11-13	2015-04-30	2.8	54	21.2	12.4333	-3.76667	1	1	1	1	Interventional	0	0	1	2	1	0	0	0	4	4	1	1	0	0	3	3	4	4
NCT02280655	2014-10-31	2009-04-30	2013-10-31	2012-11-30	2014-12-04			-66	54	24.1333			1	1	1	1	Interventional	2	2	1	1	1	1	0	0	4	4	1	1	0	0	3	3	4	4
Empty cells indicate that no corresponding peer-reviewed publication was identified
Numeric codes correspond to predefined categories described in the Supplementary Coding File
Multiple codes indicate more than one intervention category

## Sheet: S2 Trial categories
No.	NCT	Main trial category	Intervention type	Clinical population
1	NCT02566577	Blood components – RBC storage quality	Fresh (<10d) vs storage-aged (>21d) RBC transfusion	Chronic transfusion recipients
2	NCT00810810	Immunohematology – TRIM (transfusion-related immunomodulation)	Standard vs leukoreduced vs leukoreduced+irradiated RBC/platelets	Patients receiving RBC/platelet transfusion
3	NCT01167582	PBM – RBC transfusion thresholds	Liberal vs restrictive RBC transfusion	Myocardial ischemia (MI, unstable angina, CAD)
4	NCT00122317	Immunohematology – complement inhibition	Eculizumab (Soliris)	Transfusion-dependent PNH
5	NCT00072761	PBM – chronic transfusion strategy (SCD)	Monthly transfusion therapy vs observation	Pediatric sickle cell anemia with silent cerebral infarcts
6	NCT00968227	PBM – RBC transfusion (neurocritical care)	Single-unit RBC transfusion	SAH patients with vasospasm risk
7	NCT01227005	Blood components – whole blood vs components	Early whole blood vs component therapy	Major trauma requiring transfusion
8	NCT00991341	Blood components – RBC storage duration	Short-storage (≤10 d) vs long-storage (≥21 d) RBC	Cardiac surgery patients
9	NCT02125877	Chelation – iron overload	Deferasirox (dispersible vs film-coated tablet)	Transfusion-dependent chronic anemias
10	NCT00566709	PBM – RBC transfusion strategy (neuro-ICU)	rSO₂-guided vs hemoglobin-guided transfusion	Severe TBI, SAH, ICH
11	NCT00350220	PBM – RBC transfusion thresholds (pediatrics)	Liberal (Hb >13) vs restrictive (Hb <9)	Pediatric congenital heart disease
12	NCT01671111	Chelation – iron overload	SSP-004184AQ (SPD602)	Children/adolescents/adults with iron overload
13	NCT01604941	Chelation – iron overload	SPD602 (deferitazole)	Chronic iron overload from repeated transfusions
14	NCT01204788	Blood components – granulocyte transfusion	Prophylactic vs therapeutic irradiated WBC transfusions	Leukemia with high infection risk
15	NCT02802592	PBM – perioperative anemia optimization	Epoetin alfa (Epogen) vs placebo	CABG & valve replacement surgery
16	NCT00122980	PBM – chronic transfusion strategy (SCD)	Hydroxyurea + phlebotomy vs transfusion + chelation	Sickle cell anemia with prior stroke or high risk
17	NCT00678587	Hemostasis / Coagulation – platelet production	Eltrombopag vs placebo	Thrombocytopenia in chronic liver disease
18	NCT01178281	PBM – pharmacologic reduction of transfusions	Pomalidomide vs placebo	Transfusion-dependent myelofibrosis
19	NCT02731157	Blood components – modified RBC	Rejuvesol-treated RBC vs standard RBC	Sickle cell disease requiring frequent transfusions
20	NCT01283321	Hemostasis / Coagulation – fibrinogen replacement	RiaSTAP vs apheresis platelets	Valve surgery with post-CPB microvascular bleeding
21	NCT01652872	PBM – ESA therapy	Darbepoetin alfa: Hb-based titration vs fixed-dose	Anemia in non-dialysis CKD
22	NCT02298933	Immunohematology – complement inhibition	Eculizumab (C5 inhibitor), single-arm	Alloimmune platelet transfusion refractoriness
23	NCT01714336	Hemostasis / Coagulation – antifibrinolytics	Tranexamic acid vs placebo	Hip fracture patients undergoing hip replacement
24	NCT01425307	PBM – chronic transfusion strategy (SCD)	Hydroxyurea vs chronic monthly transfusions	Pediatric sickle cell anemia with abnormal TCD
25	NCT01273766	Chelation – iron overload	Deferasirox vs no chelation	Hematologic malignancies with transfusion-related iron overload
26	NCT01529502	Blood components – RBC storage age / physiology	Autologous RBC 3-day vs 40-day storage ± iNO	Overweight adults with endothelial dysfunction
27	NCT01033747	Chelation – iron overload	Deferasirox (various doses; continuation vs crossover from DFO)	Patients with transfusion-related liver iron overload
28	NCT00981370	Chelation – iron overload	Deferasirox (oral, dose-escalation, single-arm)	Sickle cell disease with transfusion-related iron overload
29	NCT00695396	PBM – pharmacologic reduction of transfusions (ESA)	Epoetin alfa 40,000 IU vs 80,000 IU weekly vs placebo	Low/Int-1 risk MDS with anemia and transfusion risk
30	NCT00071032	PBM – RBC transfusion thresholds	Liberal transfusion (Hb ≥10) vs restrictive (symptom-based / Hb <8)	Elderly cardiovascular patients after hip-fracture surgery
31	NCT00749515	Chelation – iron overload	Deferoxamine challenge + single-dose Deferasirox + HIDA scan	Transfusion-dependent thalassemia, SCD, or hemochromatosis
32	NCT01029262	PBM – pharmacologic reduction of transfusion needs	Lenalidomide (5–10 mg daily) vs placebo	Transfusion-dependent Low/Int-1 MDS without del(5q), ESA-refractory
33	NCT01709032	Chelation – iron overload	Combination chelation (Deferasirox + Deferiprone)	Transfusion-dependent thalassemia major with severe iron overload
34	NCT00110617	Chelation – iron overload	Deferasirox 20 mg/kg/day vs Deferoxamine SC	Sickle cell disease with transfusion-related iron overload
35	NCT00968838	Blood components – granulocyte transfusions	Radiated vs non-radiated leukocyte transfusions	Leukemia with life-threatening infections
36	NCT02253654	PBM – ESA therapy	Epoetin alfa IV, TIW during hemodialysis	Anemic CKD patients on hemodialysis
37	NCT00914589	Hemostasis / Coagulation – factor replacement	Recombinant FXIII (catridecacog) two doses vs placebo	Cardiac surgery patients with CPB-related acquired bleeding
38	NCT01034657	PBM – pharmacologic reduction of transfusion needs	Panobinostat alone vs Panobinostat + ESA	Transfusion-dependent Low/Int-1 MDS, ESA-refractory
39	NCT00179621	PBM – pharmacologic reduction of transfusion needs	Lenalidomide 5 mg vs 10 mg vs placebo	Transfusion-dependent Low/Int-1 MDS with del(5q)
40	NCT00305344	Blood components – autologous cord blood transfusion	Autologous umbilical cord blood infusion	Children with type 1 diabetes
41	NCT01740713	Chelation – iron overload	Single-dose oral deferiprone (three dose levels; PK study)	Infants and young children with transfusion-dependent hemoglobinopathies and chronic iron overload
42	NCT00556400	Hemostasis / Coagulation – management of bleeding	Platelet transfusion ± continuous oral contraceptive pills	Women with aplastic anemia and thrombocytopenia presenting with menorrhagia
43	NCT00600938	Chelation – iron overload	Deferasirox vs Deferoxamine (with crossover extension)	Patients with cardiac iron overload due to chronic transfusions
44	NCT00529152	Chelation – iron overload	Deferiprone oral solution 75–100 mg/kg/day (single-arm)	Pediatric patients with transfusion-dependent anemia and iron overload
45	NCT00235391	Chelation – iron overload	Deferasirox (oral, weight-based dosing; expanded access)	Patients with transfusion-dependent congenital red cell disorders (thalassemia, SCD, DBA, myelofibrosis)
46	NCT00390858	Chelation – iron overload	Deferasirox long-term extension (dose 10 mg/kg ± adjustments)	Pediatric β-thalassemia major with transfusional iron overload
47	NCT00065156	PBM – pharmacologic reduction of transfusion needs	Lenalidomide 10 mg daily (single-arm)	Transfusion-dependent MDS with del(5q)
48	NCT00128713	Blood components – platelet dose strategies	Low-dose vs medium-dose vs high-dose prophylactic platelet transfusions	Patients with thrombocytopenia
49	NCT01651806	Hemostasis / Coagulation – antifibrinolytics	Weighted-dose vs uniform-dose tranexamic acid	Primary knee arthroplasty patients at risk of intraoperative bleeding
50	NCT01370460	Hemostasis / Coagulation – antifibrinolytics	Topical tranexamic acid vs placebo	Patients undergoing total knee arthroplasty with acute blood loss risk
51	NCT01611935	PBM – resuscitation strategy in hemorrhagic shock	Vasopressin vs placebo during early trauma resuscitation (>6 U blood products)	Adult trauma patients with early hemorrhagic shock requiring massive transfusion
52	NCT01656759	Hemostasis / Coagulation – fibrin sealant	Evicel fibrin spray, 10 cc single intraoperative application	Patients undergoing total knee arthroplasty with risk of intraoperative bleeding
53	NCT01838863	PBM – transfusion resuscitation strategy	Fresh frozen plasma (AB plasma) vs crystalloid fluid for initial resuscitation	Trauma patients with hemorrhagic shock
54	NCT00288600	Hemostasis / Immunohematology – hemolytic disease of the newborn	Intravenous immunoglobulin (IVIG) vs normal saline	Newborn infants with Rh hemolytic disease / hyperbilirubinemia
55	NCT01235923	PBM – pharmacologic reduction of transfusion needs (ESA therapy)	Weekly erythropoietin dosing (masked study)	Preterm infants at risk of anemia and transfusion exposure
56	NCT00223704	Hemostasis / Coagulation – modulation of fibrinolysis & inflammation	Bradykinin antagonist (HOE 140) vs aminocaproic acid vs placebo during CPB	Adults undergoing cardiopulmonary bypass with inflammation/fibrinolysis activation
57	NCT01545232	Blood components – massive transfusion strategy	1:1:1 vs 1:1:2 plasma:platelet:RBC transfusion ratios	Trauma patients requiring massive transfusion
58	NCT00350519	PBM – pharmacologic reduction of transfusion needs (preoperative optimization)	Epoetin alfa 300 IU/kg daily vs standard of care	Patients undergoing elective major abdominal/pelvic surgery
59	NCT00153985	Transplantation – allogeneic stem cell transplantation	Reduced-intensity conditioning (busulfan + fludarabine + alemtuzumab) + allogeneic stem cell transfusion	Patients with hemoglobinopathies (SCD, thalassemia)
60	NCT00505895	Transplantation – allogeneic stem cell transplant protocols	Fludarabine + melphalan (140 vs 100 mg/m²) ± rituximab + allogeneic PBSC/BM transplantation	Patients with multiple myeloma eligible for reduced-intensity allo-SCT
61	NCT00334737	PBM – pharmacologic reduction of transfusion needs (ESA therapy)	Darbepoetin alfa vs erythropoietin alfa vs placebo (sham injection)	Preterm infants at risk of anemia and transfusion exposure
62	NCT00171301	Chelation – iron overload	Deferasirox oral extension (10–20 mg/kg/day)	β-thalassemia major with chronic transfusional iron overload
63	NCT01736683	PBM – pharmacologic reduction of transfusion needs (novel agent)	Sotatercept (ACE-011), SC dose-ranging	Low/Int-1 MDS or non-proliferative CMML with anemia
64	NCT01222195	PBM – pharmacologic reduction of transfusion needs (combination therapy)	Lenalidomide 10 mg + Darbepoetin alfa 200 mcg q2w	Low/Int-1 MDS patients (non-del(5q))
65	NCT00627393	Blood components – granulocyte transfusions	Daily granulocyte transfusions + antimicrobial therapy	Neutropenic patients with severe or persistent infections
66	NCT00838331	Blood components – RBC storage quality / modification	Autologous fresh vs aged vs repaired RBC transfusions	Healthy volunteers and cardiology patients receiving RBC transfusions
67	NCT02280655	Blood components – RBC storage duration / quality	Fresh (<14 days) vs aged (>21 days) RBC units	Adults with cardiovascular disease receiving RBC transfusion

## Sheet: S3 Registry changes
NCT Number	Primary sponsor	Public title	Scientific Title	Countries	Health condition	Study type	Primary Purpose	Study Phase	Interventions	Number of arms	Masking	Allocation	Enrollment	inclusion criteria	exclusion criteria	Date of first enrolment	Sample size	primary outcome	secondary outcome	study completion date actual	init missing	last missing	changes
NCT02566577													changed				changed			changed	0	0	3
NCT00810810											changed		changed				changed	changed	changed	changed	0	0	6
NCT01167582	changed	changed	changed										changed				changed	changed	changed	changed	0	0	8
NCT00122317		changed	added		changed		added		changed	added		changed	added			added	added	added	added	added	9	0	13
NCT00072761	changed	changed	changed						changed	added	added		changed			changed	changed	added	missing in both	added	4	1	11
NCT00968227									changed	added			changed				changed	changed	changed	added	2	0	7
NCT01227005					changed								changed			changed	changed	changed	changed	changed	0	0	7
NCT00991341	changed			changed					changed				changed	changed	changed	changed	changed	changed	changed	changed	0	0	11
NCT02125877				changed					changed				changed		changed	changed	changed	changed	changed	changed	0	0	9
NCT00566709		changed											changed	changed		changed	changed	changed	changed		0	0	7
NCT00350220									changed	added			changed				changed	changed	changed	added	2	0	7
NCT01671111			changed	added					changed				changed	changed	changed	added spec date	changed	changed	changed	changed	2	0	11
NCT01604941		changed	changed	added					changed	changed		changed	changed	changed	changed	changed	changed	changed	changed	changed	1	0	14
NCT01204788													changed	changed	changed		changed		missing in both	added	2	1	5
NCT02802592													changed				changed		changed	added	1	0	4
NCT00122980	changed	changed	added	added					changed	added	added		added	changed	added	added	added	added	added	added	11	0	15
NCT00678587				changed					changed	added	changed		changed	changed	changed	changed	changed	changed	changed	added	2	0	12
NCT01178281				added	changed				changed	changed			changed	changed	changed	changed	changed	changed	changed	changed	1	0	12
NCT02731157							added		changed							changed		changed		added	2	0	5
NCT01283321													changed	changed	changed		changed	changed	changed	changed	0	0	7
NCT01652872				added					changed				changed	changed	changed	changed	changed	changed	changed	changed	1	0	10
NCT02298933								changed					changed	changed	changed	added spec date	changed	changed	missing in both	changed	2	1	8
NCT01714336													changed				changed		changed	changed	0	0	4
NCT01425307	changed		changed	changed (deleted)									changed				changed	changed	changed	changed	0	1	8
NCT01273766								changed	changed	changed		changed	changed				changed	changed		changed	0	0	8
NCT01529502					changed									changed				changed	changed	changed	0	0	5
NCT01033747		changed	changed						changed	changed		changed	changed				changed	changed	changed	added	1	0	10
NCT00981370					changed				changed	added		changed	changed				changed	changed	deleted		1	1	8
NCT00695396				missing in both					changed				changed	changed	changed	added	changed	changed	changed	changed	2	1	9
NCT00071032	changed	changed	added		changed		changed	changed	changed	added	added		added	changed	added		added	added	added	changed	8	0	16
NCT00749515									changed	added								changed	changed		1	0	4
NCT01029262			changed	changed					changed				changed		changed	changed	changed	changed	changed	changed	0	0	10
NCT01709032				changed									changed	changed	changed		changed	changed	changed	changed	0	0	8
NCT00110617		changed	changed	changed					changed	added			changed	changed		changed	changed	changed	changed	changed	1	0	12
NCT00968838									changed				changed	changed			changed	changed	missing in both	added	2	1	6
NCT02253654		changed		added					changed				changed	changed		changed	changed	changed	changed	changed	1	0	10
NCT00914589				changed	changed				changed				changed	changed	changed	changed	changed	changed	changed	changed	0	0	11
NCT01034657		changed		changed					changed			changed	changed				changed	changed	changed	added	1	0	9
NCT00179621		changed	changed	changed					changed	added	changed		changed			changed	changed	added	added	changed	3	0	12
NCT00305344									changed	added		changed	changed				changed	changed	deleted	changed	1	1	8
NCT01740713							missing in both		changed	changed	changed	changed	changed				changed	changed	changed	changed	1	1	9
NCT00556400		changed	changed						changed	added	changed		changed	changed			changed	changed	changed	added	2	0	12
NCT00600938				changed	changed				changed	added			changed	changed			changed	changed	changed	added	2	0	10
NCT00529152																				changed	0	0	1
NCT00235391			changed	changed					changed	added			changed		changed		changed	added	added	added	4	0	10
NCT00390858		changed	changed	changed	changed				changed	added		changed	changed	changed			changed	changed	changed	added	2	0	13
NCT00065156		changed	changed						changed	added			changed			added spec date	changed	added	added	changed	4	0	10
NCT00128713	changed	changed	added		changed				changed	added	changed							added	added	changed	4	0	10
NCT01651806									changed	changed			changed				changed	changed	deleted	changed	0	0	7
NCT01370460													changed				changed	changed	changed	changed	0	0	5
NCT01611935									changed				changed			changed	changed	changed	changed	added spec day	1	0	7
NCT01656759													changed				changed	changed	changed	changed	0	0	5
NCT01838863	changed												changed			changed	changed		changed	changed	0	0	6
NCT00288600				added					changed	added	changed		changed			changed	changed	changed	deleted	changed	2	0	10
NCT01235923																		changed	missing in both		1	1	1
NCT00223704		changed			changed		changed		changed	added	changed		changed			added	changed	changed	changed	added	3	0	12
NCT01545232	changed												changed			changed	changed	changed	changed	changed	0	0	7
NCT00350519		changed		missing in both	changed				changed	added			changed	changed	changed	added	changed	changed	changed	added	4	1	12
NCT00153985									changed	not listed in reg			changed				changed	changed	changed	added	2	1	6
NCT00505895									changed	added			changed	changed			changed	added	added	added	4	0	8
NCT00334737					changed				changed	added	changed							changed	changed	changed	1	0	7
NCT00171301		changed	changed	changed	changed			changed	changed	added			added				added	added	added	added	6	0	12
NCT01736683	changed			changed					changed	changed			changed	changed	changed	added spec date	changed	changed	changed	changed	1	0	12
NCT01222195																			missing in both	changed	1	1	1
NCT00627393	changed												changed	changed	changed	changed	changed			changed	0	0	7
NCT00838331					changed				changed	changed		changed	changed	changed	changed		changed	changed	missing in both	changed	1	1	10
NCT02280655													changed				changed	changed	missing in both		1	1	3
Blank cells indicate no discrepancy between registry versions

## Sheet: S4 Registry-publication changes
NCT Number	uniq_num	prim_sponsor	country	cond_pap	int_pap	incl_pap	excl_pap	study typ_pap	first _enrolment_date	completion_date	sample size_pap_	primary_outcome_pap	secondary_outcome_pap_
NCT00065156	0	0	0	0	0	0	0	0	3	3	4	9	1
NCT00071032	0	4	4	0	0	3	3	0	0	4	4	9	9
NCT00072761	0	4	4	0	0	1	1	6	4	1	1	9	3
NCT00110617	0	0	0	0	0	1	1	0	3	3	1	9	1
NCT00122317	0	0	5	0	0	0	1	0	3	3	4	2	1
NCT00122980	0	4	0	0	0	3	3	0	1	3	1	9	1
NCT00128713	0	4	0	0	0	1	1	6	3*	4	1	9	1
NCT00171301	2	0	5	0	0	0	0	0	4	4	4	9	9
NCT00179621	0	0	0	0	0	3	3	0	4	4	1	9	9
NCT00223704	0	0	0	0	0	1	1	6	0	3	1	9	0
NCT00288600	0	2	0	0	0	0	0	0	4	4	4	9	9
NCT00305344	0	2	0	0	0	1	1	6	3	3	4	9	0
NCT00350220	0	0	0	0	0	1	1	0	3	3	4	9	9
NCT00505895	0	0	0	0	0	0	1	0	0	3	4	9	0
NCT00529152	0	2	0	0	0	3	0	6	3	3	4	9	9
NCT00566709	0	1	0	0	0	3	3	6	1	0	4	9	9
NCT00600938	0	0	2	0	0	0	0	0	0	1	4	1	1
NCT00627393	0	4	0	0	0	0	3	0	3*	3*	4	9	9
NCT00678587	0	0	2	0	0	3	3	0	3	3	0	9	9
NCT00749515	0	0	0	0	0	1	1	6	4	3	4	9	0
NCT00810810	0	0	0	0	0	3	0	6	3	3	4	9	9
NCT00838331	0	1	0	1	0	0	0	2.6	3	3	0	0	0
NCT00914589	0	0	0	0	0	0	1	0	4	4	4	9	0
NCT00968227	2	1	0	0	0	0	0	6	3	3	1	9	0
NCT01029262	0	0	2	0	0	0	3	0	4	4	1	9	1
NCT01034657	0	1	0	0	0	1	1	2	3	3	1	9	1
NCT01167582	2	0	0	0	0	3	1	6	0	1	4	2	1
NCT01178281	0	0	0	0	0	3	3	0	3	3	4	9	0
NCT01227005	0	0	0	0	0	0	0	0	3	3	4	9	0
NCT01283321	0	0	0	0	0	1	0	6	3	3	1	9	0
NCT01370460	2	1	1	0	1	1	0	2	1	1	1	9	0
NCT01425307	0	1	6	0	0	1	1	4	3	3	1	2	7
NCT01529502	0	0	0	0	0	1	1	6	3	3	4	9	0
NCT01545232	0	1	0	0	0	3	0	0	4	4	4	1	9
NCT01611935	0	1	0	0	0	3	0	6	4	0	1	9	0
NCT01651806	2	2	0	0	0	1	0	6	3	3	4	2	0
NCT01652872	0	0	0	0	0	0	1	0	3	3	0	9	9
NCT01709032	2	1	0	0	0	1	1	0	3	3	4	9	9
NCT01714336	0	1	0	0	0	3	3	6	3*	3*	4	9	0
NCT01736683	0	4	0	0	0	3	3	0	4	3	4	9	1
NCT01740713	0	0	5	0	0	1	1	6	3	3	4	9	9
NCT01838863	0	1	0	0	0	0	0	0	1	1	4	9	1
NCT02125877	0	0	2	0	0	1	1	0	3	3	4	9	1
NCT02298933	0	0	0	0	0	3	1	0	0	0	4	4	1
NCT02731157	0	1	0	0	0	0	1	6	3	3	0	9	9
Numeric codes correspond to predefined categories described in the Supplementary Coding File
* partially reported date

## Sheet: S5 Adverse event reporting
NCT Number	DOI (link)	Num_SAEs_reg	Num_total_patients with SAEs_reg	Sum of affected patients by each SAE_reg	Num_SAEs_pub	Num_patients with SAEs_pub	Sum of affected patients by each SAE_pub	SAE_num_freq_differ	SAE_freq_hi_lo_differ	Patients with SAE_num_freq_differ	Patients with SAE_freq_hi_lo_differ	SAEs_rep_reg	SAEs_rep_pub	SAE_descrip_differ	SAE_omit_in pub	SAE_reported as zero in_pub	Num_OAEs_reg	Num_patients with OAEs_reg	Sum of affected patients by each OAE_reg	Num_OAEs_pub	Num_patients with OAEs_pub	Sum of affected patients by each OAE_pub	OAE_num_freq_differ	OAE_freq_hi_lo_differ	Patients with OAE_num_freq_differ	Patients with OAE_freq_hi_lo_differ	OAEs_rep_reg	OAEs_rep_pub	Freq_threshold_above_rep_reg (%)	Freq_threshold_above_rep_pub (%)	OAE_descrip_differ	OAE_omit_in pub	OAE_reported as zero in_pub	All-cause mortality_rep_reg	All-cause mortality_rep_pub	All-cause mortality_descrip_differ	All-cause mortality_omit_in_pub	All-cause mortality_reported as zero in_pub	All-cause mortality_num_freq_differ	All-cause mortality_freq_hi_lo_differ
NCT00065156	doi:10.1056/nejmoa061292	128	89	252	10	N/A	188	1	2	1	2	1	1	1	1	0	78	89	1700	9	174	174	1	1	1	4	1	1	5	N/A	1	1	0	3	1	0	0	2	0	0
NCT00071032	10.1056/NEJMoa1012452	5	142	243	16	1025	1025	1	1	1	1	1	1	0	0	0	0	0	0	N/A	3	3	3	3	3	3	3	0	5	N/A	3	3	0	4	1	0	0	2	0	0
NCT00072761	https://www.nejm.org/doi/full/10.1056/NEJMoa1401731	3	22	22	2	20	20	1	2	1	2	1	1	0	1	4	7	196	196	7	2191	2191	1	1	1	1	1	1	5	N/A	0	0	0	4	0	0	0	1	0	0
NCT00110617	doi.org/10.1002/ajh.23569	130	60	137	5	6	6	1	2	1	2	1	1	1	1	0	44	130	484	10	162	198	1	1	1	1	1	4	5	5	1	1	0	2	1	0	0	2	0	0
NCT00122317	DOI 10.1182/blood-2007- 06-095646.	77	111	57	10	124	63	1	2	1	1	1	1	1	1	0	36	180	837	N/A	3	3	3	3	3	3	1	0	5	N/A	3	1	0	1	0	0	1	0	0	0
NCT00128713	https://www.nejm.org/doi/10.1056/NEJMoa0904084?url_ver=Z39.88-2003&rfr_id=ori:rid:crossref.org&rfr_dat=cr_pub%20%200www.ncbi.nlm.nih.gov	62	101	165	11	181	98	1	2	1	1	1	1	0	0	0	13	582	2267	13	1207	1207	0	0	1	1	1	1	0	N/A	0	0	0	0	1	0	0	2	0	0
NCT00171301	10.1111/j.1600-0609.2009.01228.x	36	17	43	36	17	N/A	0	0	0	0	1	1	1	1	0	11	87	130	6	180	180	1	1	1	1	1	1	5	N/A	1	1	0	2	1	0	0	2	1	2
NCT00179621	https://pubmed.ncbi.nlm.nih.gov/21753188/	144	98	209	5	156	156	1	2	1	1	1	1	1	1	0	85	202	1469	N/A	3	3	3	3	3	3	1	0	5	N/A	3	1	0	2	1	0	0	2	0	0
NCT00223704	10.1038/clpt.2012.249	1	3	3	1	3	3	0	0	0	0	1	1	0	0	0	4	44	51	4	44	51	0	0	0	0	1	1	5	N/A	0	0	0	4	0	0	0	0	0	0
NCT00288600	10.1111/j.1537-2995.2012.03827.x	0	0	0	0	0	0	0	0	0	0	3	3	0	0	1	0	0	0	0	0	0	0	0	0	0	3	3	0	N/A	3	0	1	4	0	0	0	0	0	0
NCT00305344	doi:10.2337/dc11-1406	0	0	0	0	0	0	0	0	0	0	3	3	0	0	1	0	0	0	0	0	0	0	0	0	0	3	3	1	N/A	3	0	1	4	0	0	0	0	0	0
NCT00350220	doi:10.1097/PCC.0b013e3181e329db	0	0	0	N/A	3	3	3	3	3	3	3	0	0	0	0	0	0	0	N/A	3	3	3	3	3	3	3	0	0	N/A	3	3	3	4	1	0	0	2	0	0
NCT00529152	10.1097/MPH.0b013e3181ec0f13	N/A*	212	N/A	4	N/A		4	4	4	4	4	4	4	0	0	N/A	N/A		N/A	4	4	4	4	4	4	4	4	0	0	3	4	0	4	1	0	0	2	0	0
NCT00566709	doi:10.1089/neu.2016.4794	0	0	0	4	99	99	1	1	1	1	3	1	0	0	0	0	0	0	0	0	0	0	0	0	0	3	3	0	N/A	3	0	1	2	1	0	0	2	0	0
NCT00600938	DOI: 10.1002/ajh.23876	48	18	34	10	18	N/A	1	2	1	2	1	1	1	1	0	40	75	217	6	84	N/A	1	1	1	1	1	1	5	5	1	1	0	2	1	0	0	2	0	0
NCT00627393	doi: 10.1182/blood-2015-05-645986	45	51	71	3	10	10	1	2	1	2	1	1	1	1	0	13	33	220	3	40	40	1	1	1	1	1	1	0	N/A	1	1	0	4	1	0	0	2	0	0
NCT00749515	10.1182/blood-2009-05-222729	0	0	0	N/A	3	3	3	3	3	3	3	0	0	0	0	0	0	0	N/A	3	3	3	3	3	3	3	0	0	N/A	3	3	3	0	0	0	0	0	0	0
NCT00810810	doi:10.1111/trf.15555	1	0	0	0	0	0	0	0	0	0	3	0	0	0	0	0	0	0	N/A	3	3	3	3	3	3	3	0	0	N/A	3	3	3	4	0	0	0	0	0	0
NCT00838331	doi: 10.1111/trf.12919	0	0	0	0	0	0	0	0	0	0	3	4	0	0	0	0	0	0	0	0	0	0	0	0	0	3	4	0	N/A	0	1	0	4	0	0	0	0	0	0
NCT00914589	http://dx.doi.org/10.1016/j.jtcvs.2013.04.044	90	110	157	6	47	47	1	2	1	2	1	1	1	1	0	30	377	1377	N/A	4	4	4	4	4	4	1	4	5	N/A	3	1	0	2	1	0	0	2	0	0
NCT00968227	https://doi.org/10.1161/STROKEAHA.109.556159	0	0	0	N/A	3	3	3	3	3	3	3	0	0	0	0	0	0	0	N/A	3	3	3	3	3	3	3	0	0	N/A	3	3	3	1	0	0	1	0	0	0
NCT01029262	DOI: 10.1200/JCO.2015.66.0118	91	78	135	17	109	109	1	2	1	2	1	1	1	1	0	43	224	1099	N/A	4	4	4	4	4	4	1	4	5	N/A	1	1	0	1	1	0	0	2	1	2
NCT01167582	doi:10.1016/j.ahj.2013.03.001	3	17	38	3	N/A	N/A	4	4	4	4	1	1	4	0	0	N/A	N/A	N/A	N/A	4	4	4	4	4	4	1	4	5	N/A	4	4	4	3	1	0	0	2	0	0
NCT01178281	doi:10.1038/leu.2016.300	135	105	203	N/A	N/A	N/A	4	4	4	4	1	4	4	1	0	N/A	231	806	N/A	4	4	4	4	4	4	1	4	5	10	1	1	0	1	1	0	0	2	1	2
NCT01227005	doi:10.1097/sla.0b013e3182a4ffa0	0	0	0	N/A	N/A	N/A	4	4	4	4	3	4	4	0	0	1	1	1	N/A	4	4	4	4	4	4	1	4	1	N/A	1	1	0	4	1	0	0	2	1	1
NCT01370460	10.1016/j.arth.2013.03.038	0	0	0	2	15	15	1	1	1	1	4	4	1	0	0	1	0	0	0	0	0	0	0	0	0	4	4	0	N/A	3	3	0	4	0	0	0	0	0	0
NCT01529502	DOI: 10.1164/rccm.201405-0850OC	0	0	0	0	0	0	0	0	0	0	3	3	0	0	1	0	0	0	N/A	3	3	3	3	0	0	3	3	0	N/A	3	0	1	0	0	0	0	0	0	0
NCT01545232	10.1001/jama.2015.12	2	6	6	N/A	6	6	0	0	0	0	1	4	0	0	0	22	607	1995	22	1757	1757	0	0	4	2	1	4	0	N/A	0	0	0	4	1	0	0	2	1	2
NCT01611935	10.1001/jamasurg.2019.2884	2	66	75	18	74	167	1	1	1	1	1	4	1	0	0	9	50	68	N/A	4	4	4	4	4	4	1	4	0	N/A	4	1	0	1	1	0	0	2	1	1
NCT01651806	10.1016/j.arth.2014.01.038	2	2	2	1	4	4	1	2	1	1	1	4	1	0	0	1	11	11	N/A	4	4	4	4	4	4	1	4	5	N/A	4	1	0	4	0	0	0	1	0	0
NCT01652872	DOI: 10.1681/ASN.2020050556	308	365	896	22	63	121	1	2	1	2	1	1	1	0	0	644	592	2737	N/A	4	4	4	4	4	4	1	4	0	1	4	1	0	1	1	0	0	2	1	1
NCT01709032	doi:10.1097/mph.0000000000001269	3	3	3	3	3	3	0	0	0	0	1	1	0	0	0	6	8	14	10	10	23	1	1	1	1	1	1	5	N/A	1	0	0	0	0	0	0	0	0	0
NCT01714336	DOI: 10.1097/BOT.0000000000000837	4	29	30	4	29	30	0	0	0	0	1	1	0	0	0	N/A	24	24	55	55	55	1	1	1	1	1	1	5	N/A	0	0	0	3	1	0	0	2	1	1
NCT01736683	10.1016/S2352-3026(18)30002-4	33	21	28	N/A	17	17	1	2	1	2	1	4	1	0	0	111	55	452	49	68	224	1	1	1	2	1	1	5	N/A	1	0	0	1	1	0	0	2	1	2
NCT01740713	https://doi.org/10.1111/bcp.13134	0	0	0	0	0	0	3	3	3	3	3	0	0	0	0	3	3	3	N/A	3	3	3	3	3	3	1	0	0	N/A	3	3	3	4	0	0	0	0	0	0
NCT02125877	(2018) 16:216 https://doi.org/10.1186/s12955-018-1041-5	54	29	58	58	N/A	N/A	4	4	4	4	1	1	4	4	0	24	141	635	N/A	N/A	4	4	4	4	4	1	1	5	N/A	3	0	0	2	0	0	1	0	0	0
NCT02298933	10.1111/bjh.16385	4	6	6	N/A	0	0	1	2	1	2	1	3	0	0	1	32	8	34	0	0	0	0	0	0	0	1	3	0	N/A	3	1	1	0	0	0	1	0	0	0
NCT02731157	doi:10.1111/trf.14931.	0	0	0	N/A	N/A	3	3	3	3	3	3	0	0	0	0	0	0	0	N/A	3	3	3	3	3	3	3	0	0	N/A	3	3	3	0	0	0	0	0	0	0
NCT01034657	doi:10.1038/leu.2013.325	30	12	12	31	12	12	1	1	0	0	1	1	1	0	0	56	40	212	410	34	34	1	1	1	2	1	1	5	N/A	1	1	0	4	1	0	0	2	0	0
NCT01838863	doi:10.1016/S0140-6736(18)31553-8	10	121	121	3	107	107	1	2	1	2	1	1	1	1	0	3	7	7	N/A	3	3	3	3	3	3	1	0	0	N/A	3	3	0	1	1	0	0	2	0	0
NCT01425307	https://pmc.ncbi.nlm.nih.gov/articles/PMC5724392/	7	15	33	6	15	33	1	2	0	0	1	1	1	0	0	42	111	664	5	533	533	1	1	1	2	1	1	5	N/A	1	3	0	4	0	0	0	1	0	0
NCT01283321	https://onlinelibrary-wiley-com.ezproxy.nsk.hr/doi/10.1111/trf.12248	3	7	7	3	7	7	0	0	0	0	1	1	1	0	0	1	8	8	2	10	10	1	1	1	1	1	1	5	N/A	0	0	0	4	1	0	0	2	0	0
NCT00678587	doi: 10.1056/NEJMoa1110709	47	36	66	7	47	36	1	2	1	1	1	1	1	0	0	5	75	75	16	75	75	1	1	0	0	1	1	5	3	1	0	0	4	1	0	0	2	0	0
NCT00122980	https://doi.org/10.1182/blood-2011-11-392340	40	43	95	3	22	22	1	2	1	2	1	1	1	1	0	34	130	916	N/A	3	3	3	3	3	3	1	0	5	N/A	3	0	0	2	1	0	0	2	0	0
NCT00505895	https://www.sciencedirect.com/science/article/pii/S1083879113003029	13	39	73	4	N/A	N/A	1	2	4	4	1	1	1	1	0	17	18	77	3	N/A	N/A	1	1	4	4	1	1	0	N/A	1	1	0	3	1	0	0	2	1	2
*Not applicable (N/A) - due to merged values or uninterable values as described in the manuscript
